# Supplementary material for: Optimizing Yeast Homologous Recombination for Splicing Large Coronavirus Genome Fragments
Source: Int J Mol Sci. 2024 Dec 23;25(24):13742. doi: 10.3390/ijms252413742 (PMC11677428; doi:10.3390/ijms252413742)
Supplement: Supplementary file 1 [file ijms-25-13742-s001.zip]

Archive with 3 entries (2 files):
- supplementary/Table S1.docx
- supplementary/Table S2.docx
- supplementary/
